# Supplementary material for: Methylation Profile of X-Chromosome–Related Genes in Male Breast Cancer
Source: Front Oncol. 2020 Jun 17;10:784. doi: 10.3389/fonc.2020.00784 (PMC7313421; doi:10.3389/fonc.2020.00784)
Supplement: Supplementary Table 1 — DNA methylation data for all the genes of interest, including mean values, standard deviations, minimum and maximum values, Kruskal-Wallis p values. [file Table_1.xlsx]

## Sheet: Table1
Gene	Position	Gyn Methylation mean	IDC Methylation mean	Gyn Methylation standard deviation	IDC Methylation standard deviation	Gyn Methylation minimum	IDC Methylation minimum	Gyn Methylation maximum	IDC Methylation maximum	Kruskall-Wallis p-value
UXT	47659074	0.0167824	0.0047439	0.0155588	0.00653242	0	0	0.0411	0.0234	*0.011399
HDAC6	48802039	0.0126824	0.00179024	0.0296349	0.00696053	0	0	0.1176	0.0337	0.07347
AR	67545280	0	0.0091439	0	0.0212154	0	0	0	0.095	*0.03887
MAGEC1	141903813	0.39485	0.241158	0.220492	0.203686	0	0	0.8387	0.7615	0.05113
MAGEC2	142203979	0.93955	0.449846	0.074964	0.441055	0.7778	0	1	1	*0.00839
MAGEA11	148793547	0.749663	0.509344	0.180209	0.278032	0.4372	0	1	1	*0.001103
MAGEA2	152733738	0.908093	0.671721	0.0428143	0.240456	0.8504	0.0081	0.9768	0.9971	*0.0009163
FLNA	153599378	0.066	0.00509091	0.0914276	0.00785529	0.004	0	0.171	0.029	*0.034042
